# Supplementary material for: Investigating the Sociodemographic and Health Characteristics of Non-Sugar Sweeteners Consumption in Greek School-Aged Children: A Cross-Sectional Study
Source: Children (Basel). 2024 Jul 2;11(7):813. doi: 10.3390/children11070813 (PMC11274966; doi:10.3390/children11070813)
Supplement: Supplementary file 1 [file children-11-00813-s001.zip]

Archive with 1 entries (1 files):
- children-3060072-supplementary.pdf
